# Supplementary material for: The Clinical Value of Measuring Circulating HPV DNA during Chemo-Radiotherapy in Squamous Cell Carcinoma of the Anus
Source: Cancers (Basel). 2021 May 18;13(10):2451. doi: 10.3390/cancers13102451 (PMC8158133; doi:10.3390/cancers13102451)
Supplement: Supplementary file 1 [file cancers-13-02451-s001.zip]

Archive with 1 entries (1 files):
- cancers-1192879-supplementary.pdf
